# Supplementary material for: Deep learning improves the ability of sgRNA off-target propensity prediction
Source: BMC Bioinformatics. 2020 Feb 10;21:51. doi: 10.1186/s12859-020-3395-z (PMC7011380; doi:10.1186/s12859-020-3395-z)
Supplement: Supplementary file 1 — Additional file 1. Detailed comparison results for sgRNA off-target propensity prediction. [file 12859_2020_3395_MOESM1_ESM.xlsx]

## Sheet: Model Selection Result
Test Set	Model	Recall	ROC_AUC	PRC_AUC
Total test set	CnnCrispr	0.857143	0.975	0.679
	CnnCrispr_NoLSTM	0.611111	0.987	0.651
	CnnCrispr_Conv_LSTM	0.642857	0.987	0.67
	CnnCrispr_NoBatchNor	0	0.5	0.504
	CnnCrispr_NoDropout	0.809524	0.985	0.625
Hek293t test set	CnnCrispr	0.864078	0.971	0.686
	CnnCrispr_NoLSTM	0.631068	0.988	0.658
	CnnCrispr_Conv_LSTM	0.660194	0.988	0.694
	CnnCrispr_NoBatchNor	0	0.5	0.504
	CnnCrispr_NoDropout	0.815534	0.988	0.636
K562 test set	CnnCrispr	0.826087	0.995	0.688
	CnnCrispr_NoLSTM	0.521739	0.985	0.589
	CnnCrispr_Conv_LSTM	0.565217	0.981	0.57
	CnnCrispr_NoBatchNor	0	0.5	0.503
	CnnCrispr_NoDropout	0.782609	0.973	0.597

## Sheet: Class_leave_one_out
	auROC				auPRC
	CnnCrispr	CFD	CNN_std	MIT	CnnCrispr	CFD	CNN_std	MIT
1	0.969	0.83	0.779	0.823	0.368	0.1	0.14	0.022
2	0.985	0.954	0.973	0.841	0.566	0.413	0.417	0.133
3	0.994	0.949	0.892	0.964	0.665	0.594	0.514	0.366
4	0.97	0.989	0.819	0.759	0.731	0.664	0.436	0.17
5	0.945	0.955	0.947	0.927	0.443	0.313	0.083	0.076
6	0.986	0.957	0.99	0.908	0.376	0.547	0.422	0.171
7	0.958	0.957	0.951	0.986	0.201	0.194	0.285	0.177
8	0.856	0.855	0.952	0.763	0.129	0.217	0.246	0.091
9	0.918	0.963	0.971	0.842	0.058	0.307	0.146	0.061
10	0.994	0.992	0.979	0.907	0.654	0.588	0.341	0.115
11	0.884	0.892	0.976	0.612	0.561	0.517	0.529	0.126
12	0.91	0.965	0.886	0.662	0.506	0.662	0.23	0.064
13	0.912	0.973	0.922	0.937	0.477	0.553	0.22	0.047
14	0.904	0.568	0.99	0.994	0.504	0.084	0.11	0.137
15	0.97	0.748	0.994	0.834	0.428	0.026	0.582	0.053
16	0.999	1	0.936	0.997	0.246	0.662	0.015	0.075
17	0.929	0.865	0.949	0.822	0.488	0.265	0.539	0.204
18	0.9	0.965	0.995	0.836	0.368	0.142	0.487	0.12
19	0.925	0.868	0.711	0.737	0.437	0.131	0.026	0.034
20	0.994	0.99	0.876	0.939	0.217	0.402	0.15	0.032
21	0.993	0.952	0.994	0.786	0.647	0.397	0.407	0.03
22	0.991	0.908	0.988	0.933	0.025	0.003	0.019	0.004
23	0.983	0.879	0.981	0.82	0.536	0.421	0.184	0.047
24	0.988	0.855	0.772	0.686	0.591	0.061	0.406	0.02
25	0.955	0.892	0.847	0.982	0.108	0.026	0.012	0.079
26	0.977	0.904	0.97	0.783	0.556	0.258	0.137	0.025
27	0.982	0.947	0.966	0.854	0.721	0.446	0.611	0.08
28	0.988	0.813	0.819	0.655	0.58	0.236	0.099	0.012
29	0.995	0.812	1	0.998	0.25	0.012	1	0.75

## Sheet: Reg_leave_one_out
	Mean Pearson value				Mean Spearman value
	CnnCrispr	CFD	CNN_std	MIT	CnnCrispr	CFD	CNN_std	MIT
1	0.745233	0.135736	0.366103	0.032576	0.074029	0.053374	0.04479	0.05192
2	0.378324	0.473225	0.484065	0.122303	0.257369	0.189429	0.189837	0.136801
3	0.785704	0.40848	0.404099	0.426027	0.14052	0.132963	0.115186	0.136452
4	0.904405	0.504835	0.331514	0.307367	0.196777	0.199735	0.12984	0.105231
5	0.390643	0.326343	0.260834	0.078494	0.091754	0.105888	0.102749	0.098183
6	0.304576	0.43502	0.481865	0.222726	0.193624	0.162165	0.172773	0.143923
7	0.680204	0.307042	0.400776	0.083519	0.09577	0.099132	0.096516	0.103958
8	0.423297	0.274208	0.235876	0.182303	0.168361	0.160244	0.203124	0.11792
9	0.361731	0.307198	0.247308	0.125304	0.0821455	0.078565	0.079902	0.058018
10	0.44197	0.493071	0.24956	0.006871	0.146977	0.153282	0.148261	0.126098
11	0.651573	0.516269	0.631642	0.107526	0.379957	0.280125	0.33886	0.080107
12	0.618872	0.649283	0.282165	0.003512	0.31119	0.346391	0.27167	0.11404
13	0.529804	0.344421	0.384821	0.10863	0.102461	0.094113	0.083528	0.086424
14	0.745557	0.198047	0.151697	0.276966	0.081965	0.011369	0.080749	0.081311
15	0.588329	0.060139	0.389653	0.129376	0.20727	0.100026	0.199052	0.134479
16	0.384333	0.258577	-0.000433	0.174598	0.040587	0.039241	0.033965	0.03868
17	0.55559	0.45095	0.345335	0.304893	0.19708	0.158814	0.188988	0.135613
18	0.419992	0.235956	0.245532	0.30217	0.151028	0.15179	0.160204	0.108889
19	0.588317	0.245479	0.079977	0.018256	0.172745	0.147305	0.082622	0.092633
20	0.543067	0.377559	0.469077	0.072957	0.108446	0.108014	0.081438	0.094981
21	0.370611	0.366332	0.511738	0.066674	0.186143	0.14808	0.161745	0.093584
22	0.269996	0.023718	-0.000499	0.013988	0.038386	0.03142	0.03774	0.033315
23	0.858375	0.356772	0.218177	0.111483	0.13029	0.131359	0.165807	0.11049
24	0.31468	0.195426	0.431853	0.055635	0.121834	0.0929	0.070865	0.048527
25	0.073034	0.084584	-0.000621	0.058972	0.077518	0.071246	0.063183	0.087236
26	0.752175	0.312875	0.262226	0.051339	0.169278	0.142028	0.162263	0.097761
27	0.379609	0.341801	0.418815	0.176796	0.231467	0.20897	0.216913	0.164943
28	0.244325	0.207275	0.217755	0.010948	0.146195	0.100882	0.100116	0.048737
29	0.053826	0.062327	0.542182	0.320014	0.091063	0.072911	0.116775	0.116241
